# Supplementary material for: A Comparative Analysis of the Polyphenolic Content and Identification of New Compounds from Oenothera biennis L. Species from the Wild Flora
Source: Molecules. 2025 Oct 11;30(20):4059. doi: 10.3390/molecules30204059 (PMC12566031; doi:10.3390/molecules30204059)
Supplement: Supplementary file 1 [file molecules-30-04059-s001.zip]

Archive with 1 entries (1 files):
- molecules-3877113-supplementary.pdf
